# Supplementary material for: Mechanism of Action of Secreted Newt Anterior Gradient Protein
Source: PLoS One. 2016 Apr 21;11(4):e0154176. doi: 10.1371/journal.pone.0154176 (PMC4839744; doi:10.1371/journal.pone.0154176)
Supplement: S1 Table — The details of anterior gradient nucleotide sequences used in the phylogenetic analyses with their accession codes are listed here. (XLS) [file pone.0154176.s002.xls]

## Sheet: ms_suppl2
S1 Table. Details of anterior gradient nucleotide sequences used in the phylogenetic analyses
Group	Accession code	Database	Species	Class/Order	Annotation
AG4	45813179	NCBI	Ambystoma mexicanum	Amphibia/Caudata	v11_p44_b15_t3_006_ab1 Math Ambystoma mexicanum cDNA
AG4	570930984	NCBI	Hynobius chinensis	Amphibia/Caudata	comp1629_c0_seq1
AG4	12387	Newt-omics	Notopthalmus viridescens	Amphibia/Caudata	Newtomics Transcript name:Contig26438 EST#12387
AGR1	225715759	NCBI	Esox lucius	Actinopteri /Esociformes	clone eluc-evq-522-102 Anterior gradient protein 3 homolog precursor putative mRNA
AGR1	ENSONIT00000005630	Ensembl	Oreochromis niloticus	Actinopteri/Cichliformes	anterior gradient 1
AGR1	ENSXMAT00000002066	Ensembl	Xiphophorus maculatus	Actinopteri/Cyprinodontiformes	anterior gradient 1
AGR1	929302060	NCBI	Salmo salar	Actinopteri/Salmoniformes	anterior gradient protein 3 homolog (LOC106586124)
AGR1	451265418	NCBI	Rana clamitans	Amphibia/Anura	contig_5223 mRNA sequence
AGR1	1899064	NCBI	Xenopus laevis	Amphibia/Anura	np77
AGR1	28422348	NCBI	Xenopus laevis	Amphibia/Anura	hypothetical protein MGC52564
AGR1	contig333223	Sal-site	Ambystoma mexicanum	Amphibia/Caudata	Sal-site A. mexicanum V4.0 Contig C0333172
AGR1	570931941	NCBI	Hynobius chinensis	Amphibia/Caudata	comp1180_c0_seq4 transcribed RNA sequence
AGR1	comp112614_c0_seq1	doi:10.1016/j.yexcr.2013.02.013	Notopthalmus viridescens	Amphibia/Caudata	doi:10.1016/j.yexcr.2013.02.013 protein:comp7119_c0_seq3
AGR1	874482055	NCBI	Anas platyrhynchos	Aves/Anseriformes	anterior gradient protein 3 homolog (LOC101801790)
AGR1	926510037	NCBI	Apteryx australis mantelli	Aves/Apterygiformes	anterior gradient protein 3 homolog (LOC106489329)
AGR1	543736695	NCBI	Columba livia	Aves/Columbiformes	anterior gradient protein 3 homolog
AGR1	641774534	NCBI	Chrysemys picta bellii	Reptilia/Testudines	anterior gradient protein 1-like
AGR1b	749620262	NCBI	Carassius auratus	Actinopteri/Cyprinodontiformes	comp50494_c0_seq1 transcribed RNA sequence
AGR1b	GECX01089801.1	NCBI	Catostomus commersonii	Actinopteri/Cyprinodontiformes	TSA: Contig_89854 transcribed RNA sequence
AGR1b	830802402	NCBI	Ctenopharyngodon idella	Actinopteri/Cyprinodontiformes	comp105485_c0 transcribed RNA sequence
AGR1b	528490897	NCBI	Danio rerio	Actinopteri/Cyprinodontiformes	ag1
AGR1b	459953885	NCBI	Misgurnus anguillicaudatus	Actinopteri/Cyprinodontiformes	unigene7624 mRNA sequence
AGR2	746816832	NCBI	Esox lucius	Actinopteri /Esociformes	anterior gradient 2
AGR2	ENSAMXT00000012178	Ensembl	Astyanax mexicanus	Actinopteri/Characiformes	anterior gradient 2
AGR2	908555536	NCBI	Oreochromis niloticus	Actinopteri/Cichliformes	anterior gradient 2
AGR2	ENSDART00000103475	Ensembl	Danio rerio	Actinopteri/Cyprinodontiformes	anterior gradient 2
AGR2	ENSXMAT00000016793	Ensembl	Xiphophorus maculatus	Actinopteri/Cyprinodontiformes	anterior gradient 2
AGR2	209734699	NCBI	Salmo salar	Actinopteri/Salmoniformes	Anterior gradient protein 2 homolog precursor putative mRNA
AGR2	874461166	NCBI	Anas platyrhynchos	Aves/Anseriformes	anterior gradient 2
AGR2	926496618	NCBI	Apteryx australis mantelli	Aves/Apterygiformes	anterior gradient protein 2 homolog isoform X1
AGR2	543740219	NCBI	Columba livia	Aves/Columbiformes	anterior gradient protein 2 homolog isoform X2
AGR2	50732569	NCBI	Gallus gallus	Aves/Galliformes	anterior gradient protein 2 homolog isoformX2
AGR2	ENSSHAT00000002438	Ensembl	Sarcophilus harrisii	Mammalia/Dasyuromorphia	anterior gradient 2
AGR2	612057253	NCBI	Monodelphis domestica	Mammalia/Didelphimorphia	anterior gradient 2 (AGR2)
AGR2	ENST00000419304	Ensembl	Homo sapiens	Mammalia/Primates	anterior gradient 2
AGR2	ENSLAFT00000005959	Ensembl	Loxodonta africana	Mammalia/Proboscidea	anterior gradient 2
AGR2	637310986	NCBI	Anolis carolinensis	Reptilia/Squamata	anterior gradient 2 (agr2), transcript variant X2, mRNA
AGR2	602648011	NCBI	Python bivittatus	Reptilia/Squamata	anterior gradient 2 (AGR2), transcript variant X1, mRNA
AGR2	530639879	NCBI	Chrysemys picta bellii	Reptilia/Testudines	anterior gradient 2 (AGR2), mRNA
AGR3	425705837	NCBI	Xenopus laevis	Amphibia/Anura	agr3 mRNA, complete cds
AGR3	contig09845	Sal-site	Ambystoma mexicanum	Amphibia/Caudata	Sal-site A. mexicanum V3.0 Contig C009845
AGR3	570926956	NCBI	Hynobius chinensis	Amphibia/Caudata	comp2602_c0_seq1 transcribed RNA sequence
AGR3	1160	Newt-omics	Notopthalmus viridescens	Amphibia/Caudata	Newtomics Transcript name:Contig6525 EST#:1160
AGR3	874461169	NCBI	Anas platyrhynchos	Aves/Anseriformes	anterior gradient 3
AGR3	926496675	NCBI	Apteryx australis mantelli	Aves/Apterygiformes	anterior gradient protein 3 homolog
AGR3	543740216	NCBI	Columba livia	Aves/Columbiformes	anterior gradient 3
AGR3	313851114	NCBI	Gallus gallus	Aves/Galliformes	anterior gradient protein 3 homolog precursor
AGR3	ENSSHAT00000000473	Ensembl	Sarcophilus harrisii	Mammalia/Dasyuromorphia	anterior gradient 3
AGR3	612057250	NCBI	Monodelphis domestica	Mammalia/Didelphimorphia	anterior gradient 3 (AGR3), mRNA
AGR3	ENST00000310398	Ensembl	Homo sapiens	Mammalia/Primates	anterior gradient 3
AGR3	344270615	NCBI	Loxodonta africana	Mammalia/Proboscidea	anterior gradient 3
AGR3	646227305	NCBI	Anolis carolinensis	Reptilia/Squamata	anterior gradient 3
AGR3	602648016	NCBI	Python bivittatus	Reptilia/Squamata	anterior gradient 3
AGR3	530639882	NCBI	Chrysemys picta bellii	Reptilia/Testudines	anterior gradient protein 3 homolog
nAG & XAG2	194095765	NCBI	Rana chensinensis	Amphibia/Anura	frog_2718 Chinese forest frog skin cDNA library
nAG & XAG2	451245488	NCBI	Rana clamitans	Amphibia/Anura	contig_15164
nAG & XAG2	16588571	NCBI	Xenopus laevis	Amphibia/Anura	Cement gland-specific protein CGS
nAG & XAG2	147903033	NCBI	Xenopus laevis	Amphibia/Anura	anterior gradient 2
nAG & XAG2	847135355	NCBI	Xenopus tropicalis	Amphibia/Anura	anterior gradient 2 (agr2), transcript variant X1
nAG & XAG2	contig64454	Sal-site	Ambystoma mexicanum	Amphibia/Caudata	Sal-site A. mexicanum V3.0 Contig C064454
nAG & XAG2	541905536	NCBI	Cynops orientalis	Amphibia/Caudata	anterior gradient protein 2 mRNA, complete cds
nAG & XAG2	570929308	NCBI	Hynobius chinensis	Amphibia/Caudata	comp491_c0_seq1 transcribed RNA sequence
nAG & XAG2	151349588	NCBI	Notophthalmus viridescens	Amphibia/Caudata	anterior gradient protein 2
